# Supplementary material for: The Association between the Concentration of Heavy Metals in the Indoor Atmosphere and Atopic Dermatitis Symptoms in Children Aged between 4 and 13 Years: A Pilot Study
Source: Children (Basel). 2021 Nov 3;8(11):1004. doi: 10.3390/children8111004 (PMC8625560; doi:10.3390/children8111004)
Supplement: Supplementary file 1 [file children-08-01004-s001.zip]

Archive with 1 entries (1 files):
- children-1423282-supplementary.xlsx
