# Supplementary material for: The Association between the Concentration of Heavy Metals in the Indoor Atmosphere and Atopic Dermatitis Symptoms in Children Aged between 4 and 13 Years: A Pilot Study
Source: Children (Basel). 2021 Nov 3;8(11):1004. doi: 10.3390/children8111004 (PMC8625560; doi:10.3390/children8111004)
Supplement: Supplementary file 1 [file children-08-01004-s001.zip › children-1423282-supplementary.xlsx]

## Sheet: raw data
Sex	Age	Group	PM10[R]	PM10[L]	CO2[R]	CO2[L]	Formaldehyde[R]	Formaldehyde[L]	bacterial aerosol[R]	bacterial aerosol[L]	CO[R]	CO[L]	NO2[R]	NO2[L]	Ozone[R]	Ozone[L]	Radon[R]	Radon[L]	VOC[R]	VOC[L]	mold[R]	mold[L]	Lead[R]	Lead[L]	Cadmium[R]	Cadmium[L]	Mercury[R]	Mercury[L]	Temperature[R]	Temperature[L]	Humidity[R]	Humidity[L]	PM10[M]	CO2[M]	Formaldehyde[M]	Bacterial aerosol[M]	CO[M]	NO2[M]	Ozone[M]	Radon[M]	VOC[M]	Mold[M]	Lead[M]	Cadmium[M]	Mercury[M]	Temperature[M]	Humidity[M]	Detect(lead)	Detect(Cadmium)
2	5	2	26.1	23.8	473	428	15.5	15.5	234.8	254	0.1	0.1	0.008	0.007	0.023	0.023	0.3	0.3	240.8	155.9	24	26	0.0009	0.0007	0	0	0	0	24.8	23.8	70.8	74.4	24.9	450.5	15.5	244.4	0.1	0.0074	0.0232	0.3	198.3	25	0.0008	0	0	24.3	72.6	1	0
1	12	2	31.2	31.2	358	346	41.6	42.1	727.7	687.8	0.2	0.2	0.013	0.016	0.024	0.031	0.3	0.1	490.1	331.3	92	79	0.0009	0	0.0001	0.0001	0.0001	0	26.1	26.2	70	70.5	31.2	352	41.9	707.7	0.2	0.0146	0.0275	0.2	410.7	85.5	0.00045	0.0001	5e-05	26.15	70.25	1	1
1	4	2	38.3	37.2	602	556	47.2	11.9	953.7	818.6	0.1	0.1	0.012	0.012	0.017	0.02	0.1	0.1	129.5	420.6	82	75	0.0008	0	0.0001	0.0001	0	0	24.6	24.5	76	74.4	37.7	579	29.6	886.2	0.1	0.0121	0.0187	0.1	275	78.5	0.0004	0.0001	0	24.55	75.2	1	1
2	13	2	24.5	28.9	626	588	14	15	301.2	280.9	0.1	0.1	0.016	0.016	0.01	0.007	0.3	0.3	209.1	103.3	41	36	0.0005	0	0.0001	0	0	0	26.2	26	72.7	73.1	26.7	607	14.5	291.1	0.1	0.0164	0.0087	0.3	156.2	38.5	0.00025	5e-05	0	26.1	72.9	1	1
1	4	2	24	23.9	751	522	60.9	18.9	441.8	380.9	0.1	0.1	0.021	0.025	0.02	0.021	0.2	0.2	291.7	217.2	49	51	0.0005	0	0.0001	0	0	0	26.2	25.7	74.4	74	24	636.5	39.9	411.3	0.1	0.0229	0.0204	0.2	254.4	50	0.00025	5e-05	0	25.95	74.2	1	1
1	11	2	25.1	25	720	693	15.9	12.1	471.1	424.7	0.1	0.1	0.009	0.028	0.011	0.01	0.3	0.3	484.8	497.3	77	74	0.0017	0.0011	0	0	0	0	25.7	24.8	77.9	79.5	25	706.5	14	447.9	0.1	0.0182	0.0106	0.3	491.1	75.5	0.0014	0	0	25.25	78.7	1	0
1	5	2	19	20.8	520	528	12.4	47.3	191.6	222.2	0.1	0.1	0.012	0.01	0.017	0.013	0.2	0.2	114.5	165.1	32	28	0.0013	0.0007	0	0	0	0	27.5	28	74.1	73.9	19.9	524	29.8	206.9	0.1	0.011	0.0153	0.2	139.8	30	0.001	0	0	27.75	74	1	0
2	12	2	42.3	40	645	637	24	63.2	1108	830.3	0.1	0.1	0.015	0.014	0.005	0.005	0.3	0.3	222.3	331.8	100	91	0.0011	0	0	0	0	0	25.8	25.1	79.4	79.8	41.2	641	43.6	969.1	0.1	0.0145	0.005	0.3	277	95.5	0.00055	0	0	25.45	79.6	1	0
2	12	2	26.1	31	770	652	11.3	17.6	445.1	368.5	0.3	0.3	0.013	0.01	0.011	0.015	0.2	0.2	307.1	400.8	53	54	0.001	0	0	0	0	0	25.1	23.8	77.1	78.6	28.6	711	14.4	406.8	0.3	0.0114	0.0129	0.2	354	53.5	0.0005	0	0	24.45	77.85	1	0
1	5	2	27.8	27.8	457	473	25.7	11.9	691.4	595.8	0.1	0.1	0.007	0.007	0.031	0.032	0.1	0.1	356.4	359.8	92	87	0.0007	0	0	0	0	0	25.6	25.4	69.6	69.2	27.8	465	18.8	643.6	0.1	0.0072	0.0314	0.1	358.1	89.5	0.00035	0	0	25.5	69.4	1	0
1	4	2	24	22.4	476	665	51.3	23.7	523.1	499.3	0.1	0.1	0.009	0.008	0.033	0.034	0.1	0.1	262.3	335.5	72	66	0.0006	0	0	0	0	0	26.8	27.6	71.7	70.6	23.2	570.5	37.5	511.2	0.1	0.0084	0.0338	0.1	298.9	69	0.0003	0	0	27.2	71.15	1	0
1	5	2	26.7	25	703	685	29.2	43	280.4	271.1	0.1	0.1	0.012	0.01	0.006	0.006	0.3	0.2	451.3	283.4	39	34	0.0006	0	0	0	0	0	25.4	26.2	75.5	75.1	25.8	694	36.1	275.7	0.1	0.0107	0.0055	0.25	367.3	36.5	0.0003	0	0	25.8	75.3	1	0
1	7	2	26.1	25.1	514	524	85.4	83.5	224.7	194.9	0.1	0.1	0.007	0.007	0.019	0.017	0.5	0.6	189.4	402.3	28	25	0.0005	0	0	0	0	0	24.6	24.8	75.8	74.8	25.6	519	84.5	209.8	0.1	0.0069	0.0178	0.55	295.9	26.5	0.00025	0	0	24.7	75.3	1	0
1	8	2	38	32.4	670	541	19.4	52.1	895.1	754	0.5	0.5	0.027	0.028	0.011	0.012	0.1	0.1	249.4	108.6	64	62	0.0005	0	0	0	0	0	26.7	26.6	74.2	72.9	35.2	605.5	35.7	824.6	0.5	0.0276	0.0111	0.1	179	63	0.00025	0	0	26.65	73.55	1	0
2	4	2	27.2	23.3	724	724	15.8	12.1	434	404	0.1	0.1	0.012	0.013	0.005	0.006	0.1	0.1	198.4	147.6	47	44	0.0005	0	0	0	0	0	24.3	24.3	79.1	79.4	25.2	724	13.9	419	0.1	0.0126	0.0054	0.1	173	45.5	0.00025	0	0	24.3	79.25	1	0
1	6	2	22.2	32.7	392	399	35	43.4	444.6	409	0.1	0.1	0.008	0.008	0.033	0.033	0.2	0.2	349.7	390.8	66	61	0	0	0	0	0	0	24.7	24.3	73.1	72.9	27.5	395.5	39.2	426.8	0.1	0.0084	0.033	0.2	370.2	63.5	0	0	0	24.5	73	0	0
1	10	2	25.6	23.3	497	428	21.9	15.3	590	534.6	0.1	0.1	0.008	0.008	0.006	0.006	0.3	0.3	251.2	250.2	87	81	0	0	0	0	0	0	25	24.8	76.3	75.5	24.4	462.5	18.6	562.3	0.1	0.0082	0.0062	0.3	250.7	84	0	0	0	24.9	75.9	0	0
1	9	2	38.8	34.9	439	388	23.4	84.8	718.1	663.4	0.1	0.1	0.013	0.011	0.02	0.026	0.2	0.2	75.6	90.2	77	73	0	0	0	0	0	0	24.2	24.3	75.3	74.2	36.9	413.5	54.1	690.8	0.1	0.0121	0.0228	0.2	82.9	75	0	0	0	24.25	74.75	0	0
2	5	2	24.4	16.6	512	402	12	27.2	204.4	189.7	0.1	0.1	0.008	0.008	0.03	0.03	0.3	0.3	247.9	290.7	26	31	0	0	0	0	0	0	24.2	24.6	75.6	76.2	20.5	457	19.6	197.1	0.1	0.0078	0.0297	0.3	269.3	28.5	0	0	0	24.4	75.9	0	0
1	12	2	24.6	24.5	547	473	33	44.8	723.1	592.2	0.1	0.1	0.009	0.008	0.012	0.011	0.2	0.2	159	178.6	76	71	0	0	0	0	0	0	26.3	26.1	75.6	76.2	24.5	510	38.9	657.7	0.1	0.0085	0.0113	0.2	168.8	73.5	0	0	0	26.2	75.9	0	0
1	9	2	25.1	22.3	443	430	26.1	50.5	266.5	246.2	0.1	0.1	0.009	0.008	0.011	0.005	0.2	0.2	396.5	304.1	10	12	0	0	0	0	0	0	26.7	26.4	71.8	71.9	23.7	436.5	38.3	256.3	0.1	0.0085	0.008	0.2	350.3	11	0	0	0	26.55	71.85	0	0
1	7	2	36.6	38.9	589	501	16.3	6	889.4	734.5	0.2	0.2	0.009	0.009	0.016	0.015	0.3	0.3	461.8	304.3	120	98	0	0	0	0	0	0	24.8	24.8	79.5	79.8	37.8	545	11.1	812	0.2	0.009	0.0155	0.3	383	109	0	0	0	24.8	79.65	0	0
2	4	1	16.7	29.8	931	724	11.3	18.3	366.1	283.3	0.2	0.2	0.007	0.007	0.007	0.007	0.2	0.1	411.4	195.8	34	28	0.001	0	0	0	0	0	25.9	23.2	76.8	76.8	23.3	827.5	14.8	324.7	0.2	0.0067	0.0071	0.15	303.6	31	0.0005	0	0	24.55	76.8	1	0
2	11	1	29	26.6	422	426	28.6	56.2	461.5	444.7	0.1	0.1	0.007	0.007	0.027	0.024	0.3	0.2	24.5	313.6	54	51	0.0007	0	0.0007	0.0001	0.0003	0	26	24.8	73.4	77.6	27.8	424	42.4	453.1	0.1	0.0067	0.0253	0.25	169	52.5	0.00035	0.0004	0.00015	25.4	75.5	1	1
1	11	1	13.2	23.2	526	429	32.3	29	298	293.1	0.1	0.1	0.009	0.011	0.026	0.024	0.2	0.2	147.1	160.2	27	33	0	0	0.0004	0.0001	0	0	23	23.1	79	78.6	18.2	477.5	30.6	295.6	0.1	0.0098	0.025	0.2	153.7	30	0	0.00025	0	23.05	78.8	0	1
2	12	1	26.7	23.9	351	338	11.7	41.2	339.9	319.7	0.1	0.1	0.026	0.027	0.004	0.004	0.1	0.1	359.4	177.8	31	24	0	0	0.0001	0	0.0002	0	24.9	24.7	78.8	77.1	25.3	344.5	26.4	329.8	0.1	0.0264	0.004	0.1	268.6	27.5	0	5e-05	0.0001	24.8	77.95	0	1
2	10	1	18.8	26.1	445	445	80.2	36.8	576.2	548.9	0.1	0.1	0.012	0.012	0.02	0.022	0.2	0.2	346.9	35.1	96	88	0.0007	0.0007	0.0001	0	0	0	25.6	24.4	70.9	72.7	22.4	445	58.5	562.5	0.1	0.012	0.0207	0.2	191	92	0.0007	5e-05	0	25	71.8	1	1
1	5	1	28.2	22.7	435	332	15.5	6	681.6	647.4	0.1	0.1	0.008	0.008	0.016	0.017	0.2	0.2	102.4	192.5	92	74	0	0	0.0001	0	0	0	23.5	23.8	79.9	78.8	25.4	383.5	10.7	664.5	0.1	0.0081	0.0162	0.2	147.4	83	0	5e-05	0	23.65	79.35	0	1
1	11	1	30.9	30.6	740	677	13.4	15.7	506.9	440.6	0.1	0.1	0.011	0.011	0.015	0.013	0.3	0.2	112.5	234.1	63	55	0	0	0.0001	0	0	0	23.2	25.4	77.8	76.4	30.8	708.5	14.5	473.8	0.1	0.0109	0.0144	0.25	173.3	59	0	5e-05	0	24.3	77.1	0	1
1	7	1	24.4	28.9	420	476	16.3	13.6	615	575.2	0.2	0.2	0.015	0.015	0.029	0.029	0.2	0.2	179.9	308	41	33	0	0	0	0	0	0	25	25.1	73.7	72.6	26.7	448	14.9	595.1	0.2	0.0151	0.029	0.2	244	37	0	0	0	25.05	73.15	0	0
2	11	1	25.7	22.3	740	627	11.7	33.6	412.2	387.1	0.1	0.1	0.007	0.007	0.007	0.007	0.2	0.2	252.3	185	41	45	0	0	0	0	0	0	26.6	26.6	72	71.7	24	683.5	22.6	399.6	0.1	0.0067	0.0069	0.2	218.6	43	0	0	0	26.6	71.85	0	0
2	4	1	32.8	21	431	283	38.6	19.6	494.7	407.4	0.1	0.1	0.015	0.015	0.022	0.022	0.4	0.3	261.2	143.1	40	33	0	0	0	0	0	0	24.8	23.1	75.2	78.8	26.9	357	29.1	451	0.1	0.0154	0.0219	0.35	202.2	36.5	0	0	0	23.95	77	0	0
1	4	1	27.8	17.2	424	351	16.5	29.5	285.1	240.2	0.1	0.1	0.019	0.02	0.015	0.016	0.3	0.2	353.7	131.5	28	24	0	0	0	0	0	0	25.1	25.3	77.5	77.2	22.5	387.5	23	262.7	0.1	0.0191	0.0155	0.25	242.6	26	0	0	0	25.2	77.35	0	0
2	6	1	19.5	26.1	479	415	39.4	70	420.7	394.3	0.1	0.1	0.009	0.008	0.018	0.02	0.3	0.2	137.2	439.2	52	47	0	0	0	0	0	0	25.5	24.5	74.6	74.7	22.8	447	54.7	407.5	0.1	0.0084	0.0187	0.25	288.2	49.5	0	0	0	25	74.65	0	0
1	8	1	22.9	19	478	426	20.2	20.5	206.2	175.9	0.1	0.1	0.023	0.022	0.022	0.021	0.1	0.1	131.1	276.2	24	22	0	0	0	0	0	0	26.8	26.6	73.9	74.6	21	452	20.4	191.1	0.1	0.0225	0.0219	0.1	203.6	23	0	0	0	26.7	74.25	0	0
2	6	1	22.1	18.2	309	293	20.3	23	234.1	258.1	0.1	0.1	0.012	0.013	0.016	0.018	0.1	0.1	30.7	271.6	22	34	0	0	0	0	0	0	23.8	22.8	78.4	79.1	20.2	301	21.7	246.1	0.1	0.0128	0.017	0.1	151.2	28	0	0	0	23.3	78.75	0	0
2	5	1	24.4	26.7	585	462	12.4	45	380	385.3	0.1	0.1	0.026	0.025	0.004	0.006	0.1	0.1	214.6	74.4	29	31	0	0	0	0	0	0	25	25.2	78.2	77	25.6	523.5	28.7	382.6	0.1	0.0253	0.005	0.1	144.5	30	0	0	0	25.1	77.6	0	0
1	11	1	27.7	31.1	573	422	13.1	13.9	588.6	580.2	0.1	0.1	0.008	0.009	0.018	0.021	0.3	0.2	82.8	115	81	67	0	0	0	0	0	0	24.3	25.1	76.8	76.2	29.4	497.5	13.5	584.4	0.1	0.0085	0.0192	0.25	98.9	74	0	0	0	24.7	76.5	0	0
1	8	1	39.1	31.7	486	385	11.1	13.4	1039.9	756	0.4	0.5	0.009	0.008	0.023	0.025	0.2	0.1	229.1	254.7	60	54	0	0	0	0	0	0	26.4	25.4	74.1	76.4	35.4	435.5	12.2	897.9	0.45	0.0083	0.0238	0.15	241.9	57	0	0	0	25.9	75.25	0	0
1	6	1	24	26.2	877	800	88.3	40.4	372.2	330.9	0.1	0.2	0.01	0.009	0.007	0.01	0.3	0.4	260.7	63.7	40	41	0	0	0	0	0	0	26.8	25.8	79.7	79.1	25.1	838.5	64.4	351.6	0.15	0.0092	0.0085	0.35	162.2	40.5	0	0	0	26.3	79.4	0	0
[truncated: 1 more columns]

## Sheet: Code book
Group	1	Children without Atopic dermatitis
	2	Children with Atopic dermatitis
Sex	1	Boy
	2	Girl
Detect(Lead)	0	detect
	1	not-detect
Detect(cadmium)	0	detect
	1	not-detect
Detect(mercury)	0	detect
	1	not-detect
Bed room		[R]
Living room		[L]
Mean value of bed room and living room		[M]
Unit	PM10	µg/m3
	CO2	ppm
	Formaldehyde	µg/m3
	Bacterial aerosol	CFU/m3
	CO	ppm
	NO2	ppm
	Ozone	ppm
	Radon	pCi/L
	VOC	µg/m3
	Mold	CFU/m3
	Lead	µg/m3
	Cadmium	µg/m3
	Mercury	µg/m3
	Temperature	℃
	Humidity	%
